# Supplementary material for: Orthotropic reconstruction and characterization of bone tissues through a visco-plasto-damage model
Source: PLoS One. 2025 Nov 7;20(11):e0335948. doi: 10.1371/journal.pone.0335948 (PMC12594376; doi:10.1371/journal.pone.0335948)
Supplement: S1 File — (ODS) [file pone.0335948.s001.ods]

## Sheet: FIG_2
Figure 2: plotted data
Experimental stress relaxation data from other authors, fitted with power law and prolonged.
Interpolation parameters
curva:	y = a x^b
a	1.046348445	1.32605721	1.895076234	1.014201213	1.010159515	1.032833835	1.05013136	1.178635239	1.455898873
b	-0.037579461	-0.121997961	-0.234292856	-0.093133588	-0.104360302	-0.099450277	-0.177899751	-0.256233849	-0.094620851
PROLONGED - 10^6
Time	Inceloglu -1	Inceloglu - 2	Inceloglu - 3	Quaglini - 1	Quaglini - 2	Quaglini -3	Quaglini - 4	Quaglini - 5	Pawlikowski
0	1	1	1	1	1	1	1	1	1
500	0.828419849	0.621288656	0.441852477	0.568537829	0.528110295	0.556694769	0.347614221	0.239779445	0.808634695
10000	0.740216038	0.43109245	0.21900562	0.430120137	0.386321386	0.413265686	0.20400679	0.111286895	0.609042789
20000	0.721183772	0.396136967	0.186177023	0.403230869	0.359362842	0.385737472	0.180339749	0.093177264	0.570379741
30000	0.710278274	0.377018444	0.169304756	0.388287814	0.344473829	0.370492572	0.167789535	0.083982618	0.548911319
40000	0.702640859	0.364015877	0.158269381	0.378022603	0.334285538	0.360042952	0.159418346	0.078014599	0.534171087
50000	0.696773419	0.354239921	0.150207487	0.370247548	0.326590863	0.352140994	0.153213852	0.07367909	0.523010815
100000	0.67885814	0.325516087	0.127691622	0.347101258	0.303800475	0.328684383	0.135439353	0.061689348	0.489809219
150000	0.668592676	0.309805898	0.116119586	0.334238272	0.291213505	0.315694303	0.12601385	0.055601901	0.471373377
200000	0.661403494	0.299121349	0.108550849	0.325401975	0.282600462	0.306790249	0.119726892	0.051650687	0.458715315
250000	0.655880409	0.291088191	0.103021508	0.318709205	0.276095488	0.300057043	0.115067173	0.048780301	0.449131518
300000	0.651401974	0.284685034	0.098713443	0.313343128	0.270891844	0.294665457	0.111394852	0.046553846	0.441449811
350000	0.647639376	0.279381255	0.095211881	0.308876722	0.266568816	0.290182589	0.108381536	0.044750875	0.435057614
400000	0.644397638	0.27486685	0.092279248	0.305059238	0.262879842	0.286354516	0.10583725	0.04324561	0.429595305
450000	0.641551693	0.27094545	0.089767551	0.301731161	0.259668335	0.283019855	0.103642655	0.041959956	0.424834161
500000	0.639016561	0.267485067	0.087578746	0.298784872	0.256828803	0.280069817	0.10171811	0.04084232	0.420619902
550000	0.636731886	0.264392857	0.085644744	0.29614442	0.254286892	0.277427683	0.100007952	0.039856962	0.416843666
600000	0.634653275	0.261601115	0.083916454	0.293754258	0.251988284	0.275037373	0.098471818	0.038978174	0.413425844
650000	0.63274713	0.259059	0.082357397	0.291572561	0.249892122	0.272856692	0.097079557	0.038186887	0.410306504
700000	0.63098742	0.256727398	0.080939771	0.289567073	0.247966928	0.270853115	0.095808081	0.037468599	0.407439433
750000	0.629353569	0.254575594	0.079641935	0.287712409	0.246187949	0.269001055	0.094639337	0.036812038	0.404788265
800000	0.627829033	0.252579046	0.078446735	0.285988242	0.244535381	0.267280035	0.09355896	0.036208285	0.402323881
850000	0.626400315	0.250717843	0.07734036	0.284378048	0.242993137	0.265673416	0.092555339	0.035650169	0.400022615
900000	0.625056262	0.248975616	0.076311537	0.282868221	0.241547981	0.2641675	0.091618962	0.035131844	0.397864982
950000	0.623787552	0.247338755	0.075350953	0.281447426	0.240188891	0.262750884	0.090741945	0.034648489	0.395834747
1000000	0.622586313	0.245795821	0.074450831	0.280106122	0.238906599	0.261413969	0.089917686	0.03419608	0.393918252

## Sheet: FIG_5a
Uniaxial curves for cortical bone
TENSION
Exp – Tension			Sim, original – Tension			Sim, new – Tension
Strain	Stress		Strain	Stress		Strain	Stress
0	5.68434E-14		0.000000	0.000000		0	0
0.0018957	40.021		0.000138	2.629694		0.000137561	2.629693976
0.0040069	73.805		0.000275	5.259388		0.000275121	5.259387952
0.005969	93.035		0.000413	7.889082		0.000412682	7.889081997
0.0080002	100.832		0.000550	10.518776		0.000550242	10.5187759
0.0099586	107.069		0.000688	13.148470		0.000687802	13.14847001
0.0119169	113.306		0.000825	15.778164		0.000825363	15.77816399
0.0138748	117.983		0.000963	18.407858		0.000962923	18.40785786
0.0157603	123.181		0.001100	21.037552		0.001100484	21.03755181
0.017935	125.78		0.001238	23.667246		0.001238044	23.66724573
			0.001376	26.296940		0.001375605	26.29694002
			0.001513	28.926634		0.001513166	28.92663401
			0.001651	31.556328		0.001650726	31.55632799
			0.001788	34.186021		0.001788286	34.18602142
			0.001926	36.815716		0.001925847	36.81571572
			0.002063	39.445410		0.002063407	39.44540985
			0.002201	42.075104		0.002200968	42.07510362
			0.002339	44.704797		0.002338528	44.70479741
			0.002476	47.334491		0.002476089	47.33449147
			0.002614	49.961254		0.002613599	49.96125374
			0.002749	52.579698		0.00274899	52.57969844
			0.002882	55.186501		0.002882216	55.18650069
			0.003011	57.776186		0.003011227	57.77618597
			0.003137	60.352760		0.00313678	60.35276008
			0.003260	62.919598		0.003259758	62.91959839
			0.003382	65.472702		0.003381729	65.47270217
			0.003504	68.003270		0.003503515	68.00326953
			0.003626	70.504800		0.003625789	70.50480003
			0.003748	72.974289		0.003748081	72.97428856
			0.003870	75.411214		0.003870031	75.41121373
			0.003992	77.812069		0.003992236	77.81206865
			0.004117	80.161065		0.004116691	80.16106496
			0.004248	82.395187		0.004248262	82.39518743
			0.004399	84.340103		0.004398903	84.34010267
			0.004570	85.985296		0.004570074	85.98529587
			0.004757	87.391788		0.004757442	87.39178791
			0.004957	88.618485		0.004956673	88.61848507
			0.005165	89.710668		0.00516468	89.7106679
			0.005379	90.703350		0.0053791	90.70335045
			0.005598	91.620959		0.005598036	91.62095857
			0.005820	92.482760		0.005820155	92.48276014
			0.006044	93.302749		0.006044463	93.30274863
			0.006270	94.091210		0.006270223	94.09121013
			0.006497	94.856314		0.006496914	94.85631442
			0.006724	95.602823		0.006724115	95.60282259
			0.006952	96.334588		0.006951504	96.33458834
			0.007179	97.054421		0.007178825	97.05442061
			0.007406	97.763966		0.007405846	97.76396608
			0.007632	98.464865		0.007632429	98.46486502
			0.007858	99.157444		0.007858413	99.15744414
			0.008084	99.842002		0.00808365	99.84200191
			0.008308	100.520058		0.008308113	100.5200584
			0.008532	101.193164		0.008531204	101.192691
			0.008755	101.861859		0.008752548	101.8599301
			0.008977	102.525832		0.008972294	102.5211424
			0.009198	103.185221		0.009190557	103.1762145
			0.009419	103.840141		0.009407242	103.8254818
			0.009638	104.489734		0.009621833	104.4678391
			0.009857	105.135100		0.009834331	105.1044882
			0.010075	105.776948		0.010044889	105.7358291
			0.010292	106.415154		0.010253555	106.3618384
			0.010508	107.049372		0.010460301	106.9823889
			0.010724	107.679557		0.01066505	107.5972224
			0.010938	108.305931		0.010867753	108.206243
			0.011152	108.928069		0.01106912	108.8084096
			0.011365	109.546209		0.011269133	109.404192
			0.011577	110.161039		0.011467869	109.9935404
			0.011788	110.772736		0.011665612	110.5762978
			0.011998	111.381740		0.011862368	111.1536832
			0.012208	111.988268		0.012058123	111.7258076
			0.012417	112.591659		0.012252933	112.2924514
			0.012626	113.191976		0.01244673	112.8536257
			0.012833	113.789332		0.012639478	113.4092689
			0.013040	114.383234		0.012831073	113.9587188
			0.013247	114.973812		0.013021354	114.5014153
			0.013452	115.561610		0.013210309	115.0369803
			0.013657	116.147063		0.013397938	115.5655838
			0.013862	116.729947		0.013584258	116.0872679
			0.014066	117.310465		0.013769273	116.6024519
			0.014269	117.888590		0.013953125	117.1115195
			0.014472	118.464546		0.014136255	117.6133964
			0.014674	119.038046		0.014318939	118.1076583
			0.014876	119.609162		0.014501221	118.5943555
			0.015077	120.177865		0.014683175	119.0723946
			0.015277	120.743989		0.014865488	119.5329272
			0.015477	121.307933		0.015050097	119.9556422
			0.015677	121.870026		0.015238349	120.3316178
			0.015876	122.430403		0.015431067	120.6584284
			0.016075	122.988639		0.015628637	120.9378726
			0.016274	123.544795		0.015830921	121.1770555
			0.016472	124.099037		0.016037785	121.3818644
			0.016669	124.651336		0.016249086	121.5573092
			0.016866	125.201639		0.016464567	121.7079548
			0.017063	125.749927		0.01668395	121.8379762
			0.017260	126.296124		0.016906987	121.950861
			0.017456	126.840039		0.017133433	122.0492919
			0.017651	127.382004		0.0173631	122.1350214
			0.017846	127.922264		0.017595813	122.2090498
			0.018041	128.460889		0.017831373	122.2722298
			0.018236	128.997536		0.01806961	122.3258069
			0.018430	129.532174		0.018310373	122.3711339

## Sheet: FIG_5b
Uniaxial curves for cortical bone
COMPRESSION
Exp – Compr.			Sim, original – Compr.			Sim, new – Compr.
Strain	Stress		Strain	Stress		Strain	Stress
-0.0000002	-0.52		0	0		0	0
0.0027669	45.738		0.0004	8.594316366		0.0004	8.594316366
0.0055392	110.187		0.0008	17.18863273		0.0008	17.18863273
0.0083808	163.721		0.0012	25.7829491		0.0012	25.7829491
0.0112177	201.143		0.0016	34.37726547		0.0016	34.37726547
0.0140488	218.295		0.002	42.97158182		0.002	42.97158182
0.0169494	225.572		0.0024	51.56589819		0.0024	51.56589819
0.0185442	227.651		0.0028	60.16021446		0.0028	60.16021446
0.0197745	221.933		0.0032	68.75453093		0.0032	68.75453093
0.0225234	205.821		0.0036	77.34884752		0.0036	77.34884752
0.0252757	201.143		0.004	85.94316364		0.004	85.94316364
0.0280991	191.788		0.0044	94.53748018		0.0044	94.53748018
0.0308513	187.11		0.0048	103.1317964		0.0048	103.1317964
0.0337487	182.952		0.0052	111.7261125		0.0052	111.7261125
0.0365013	179.314		0.0056	120.3173521		0.0056	120.3173521
0.0393261	175.156		0.006	128.5817562		0.006	128.5817562
			0.0064	135.963182		0.0064	135.963182
			0.0068	142.3320884		0.0068	142.3320884
			0.0072	147.9295554		0.0072	147.9295554
			0.0076	152.9989638		0.0076	152.9989638
			0.008	157.7003374		0.008	157.7003374
			0.0084	162.1594099		0.0084	162.1594099
			0.0088	166.4415853		0.0088	166.4415853
			0.0092	170.593109		0.0092	170.593109
			0.0096	174.6351158		0.0096	174.6351158
			0.01	178.5850316		0.01	178.5850316
			0.0104	182.457813		0.0104	182.457813
			0.0108	186.2631939		0.0108	186.2631939
			0.0112	190.0109167		0.0112	190.0109167
			0.0116	193.7043027		0.0116	193.696065
			0.012	197.3494737		0.012	197.2957213
			0.0124	200.9491154		0.0124	200.6926069
			0.012800001	204.507392		0.012800001	203.7828395
			0.0132	208.0261866		0.0132	206.5237084
			0.013600001	211.5075275		0.013600001	208.9009387
			0.014	214.95175		0.014	210.8802285
			0.014399999	218.3610175		0.014399999	212.4995651
			0.0148	221.7386913		0.0148	213.8222758
			0.0152	225.0866984		0.0152	214.8749797
			0.0156	228.4054446		0.0156	215.7023365
			0.016	231.6955847		0.016	216.3455774
			0.0164	234.9585911		0.0164	216.840778
			0.0168	238.194404		0.0168	217.2220115
			0.017200001	241.4050912		0.017200001	217.5153581
			0.0176	244.5913258		0.0176	217.7396583
			0.018000001	247.7529407		0.018000001	217.9057639
			0.0184	250.890998		0.0184	218.0232796
			0.018799999	254.0056802		0.018799999	218.0972785
			0.0192	257.097814		0.0192	218.1339744
			0.019599999	260.167673		0.019599999	218.1373774
			0.02	263.2153509		0.02	218.1112436
			0.0204	266.2408495		0.0204	218.0601604
			0.0208	269.2451404		0.0208	217.9851603
			0.0212	272.2286977		0.0212	217.8892908
			0.021600001	275.1914199		0.021600001	217.7738924
			0.022	278.1337075		0.022	217.6409702
			0.022400001	281.0557277		0.022400001	217.4912031
			0.0228	283.9578339		0.0228	217.3265788
			0.023199999	286.8402622		0.023199999	217.1489645
			0.0236	289.7032441		0.0236	216.9601957
			0.023999999	292.5472102		0.023999999	216.7618568
			0.0244	295.3719423		0.0244	216.5544603
			0.0248	298.1779568		0.0248	216.3390412
			0.0252	300.965385		0.0252	216.1160957
			0.025600001	303.7342893		0.025600001	215.8861438
			0.025999999	306.4849968		0.025999999	215.6494868
			0.0264	309.217561		0.0264	215.4063498
			0.026800001	311.9321458		0.026800001	215.1570923
			0.027200001	314.6290005		0.027200001	214.9028837
			0.027599999	317.3083264		0.027599999	214.6439435
			0.028	319.9702586		0.028	214.3809995
			0.028400001	322.6147478		0.028400001	214.114199
			0.028799999	325.2422156		0.028799999	213.8439473
			0.0292	327.8526241		0.0292	213.5703081
			0.0296	330.4461746		0.0296	213.2934854
			0.030000001	333.0230739		0.030000001	213.0136806
			0.030399999	335.5833005		0.030399999	212.7311053
			0.0308	338.1271182		0.0308	212.4462235
			0.031200001	340.654607		0.031200001	212.1591897
			0.031600001	343.1658396		0.031600001	211.8702955
			0.031999999	345.6608979		0.031999999	211.5796709
			0.0324	348.1399654		0.0324	211.287399
			0.032800001	350.6031414		0.032800001	210.9936272
			0.033199999	353.0506006		0.033199999	210.6984826
			0.0336	355.4824491		0.0336	210.4019864
			0.034	357.8987709		0.034	210.1042904
			0.034400001	360.2997182		0.034400001	209.8055937
			0.034799999	362.6853195		0.034799999	209.5058712
			0.0352	365.0557209		0.0352	209.2051598
			0.035600001	367.4109901		0.035600001	208.903634
			0.036000001	369.7512917		0.036000001	208.6013307
			0.036399999	372.0767494		0.036399999	208.2983288
			0.0368	374.3874683		0.0368	207.9947138
			0.037200001	376.6834872		0.037200001	207.6905191
			0.037599999	378.9649041		0.037599999	207.3857858
			0.038	381.2318562		0.038	207.0805629
			0.0384	383.4844112		0.0384	206.7748931
			0.038800001	385.7226479		0.038800001	206.4688512
			0.039199999	387.9466591		0.039199999	206.1624436
			0.0396	390.1565739		0.0396	205.855693
			0.040000001	392.3524012		0.040000001	205.5486224

## Sheet: FIG_6
Uniaxial curves in tension and compression for trabecular bone
Exp – Tension			Exp – Compr.			Sim – Tension			Sim – Compr.
Strain	Stress		Strain	Stress		Strain	Stress		Strain	Stress
0.0001436	0.07429		0.0000878	0.07458		0	0		0	0
0.0008451	0.25983		0.0006084	0.26491		0.0004	0.113501727		0.0004	0.113501727
0.0014273	0.45765		0.0011515	0.46091		0.0008	0.227003454		0.0008	0.227003454
0.0019547	0.64332		0.0017214	0.65184		0.0012	0.340505178		0.0012	0.340505178
0.0026328	0.83879		0.0024455	0.84063		0.0016	0.454006907		0.0016	0.454006907
0.0033828	1.02196		0.003055	1.03303		0.002	0.567508627		0.002	0.567508627
0.0042732	1.21236		0.0035933	1.225		0.0024	0.681010356		0.0024	0.681010356
0.0050113	1.39484		0.0043675	1.41212		0.0028	0.794512086		0.0028	0.794512086
0.0059971	1.57819		0.0051295	1.60276		0.0032	0.908013814		0.0032	0.908013814
0.0070264	1.75812		0.0059054	1.78486		0.0036	1.021515541		0.0036	1.021515541
0.0083635	1.92682		0.006889	1.9715		0.004	1.135017254		0.004	1.135017254
0.0102351	2.07093		0.0079201	2.15419		0.0044	1.248345445		0.0044	1.248518994
0.0118577	2.22132		0.0091937	2.32015		0.0048	1.361162076		0.0048	1.362020711
0.0139337	2.34051		0.0108886	2.47536		0.0052	1.473105881		0.0052	1.475522452
0.0156496	2.37717		0.0121569	2.55884		0.0056	1.583515749		0.0056	1.588893313
0.0171579	2.32691		0.0138072	2.59723		0.006	1.650886314		0.006	1.701948862
0.0188006	2.29022		0.0155537	2.58361		0.0064	1.69499386		0.0064	1.814807575
0.0204604	2.23934		0.0171558	2.53029		0.0068	1.736694453		0.0068	1.918995441
0.0223321	2.11111		0.0192086	2.40958		0.0072	1.777533952		0.0072	1.977899982
0.0234667	1.93391		0.0211866	2.27732		0.0076	1.81778943		0.0076	2.031825803
0.0238007	1.73779		0.0232895	2.15913		0.008	1.857628514		0.008	2.084026421
0.0240417	1.54449		0.0253307	2.03911		0.0084	1.897070119		0.0084	2.135426553
0.0241208	1.34747		0.027559	1.93613		0.0088	1.936226788		0.0088	2.186197545
0.0244453	1.15445		0.0295624	1.80778		0.0092	1.974987644		0.0092	2.236457538
0.0266341	1.06149		0.0318087	1.70375		0.0096	2.013457795		0.0096	2.286295015
0.0280146	0.89658		0.0339584	1.59011		0.01	2.051646077		0.01	2.335725709
0.0306036	0.86635		0.0360691	1.47136		0.0104	2.089385502		0.0104	2.384661941
0.0314186	0.70632		0.0381964	1.36197		0.0108	2.126688754		0.0108	2.433029898
0.031581	0.50575		0.0396491	1.27729		0.0112	2.163725058		0.0112	2.480893903
0.032426	0.36716					0.0116	2.200187666		0.0116	2.528384219
0.0350206	0.3689					0.012	2.235993437		0.012	2.575481185
0.0375957	0.33885					0.0124	2.270177978		0.0124	2.62200686
0.0397368	0.32096					0.012800001	2.293217594		0.012800001	2.666814612
						0.0132	2.294904418		0.0132	2.702172711
						0.013600001	2.285870161		0.013600001	2.713364922
						0.014	2.273241137		0.014	2.711196122
						0.014399999	2.258387808		0.014399999	2.705967285
						0.0148	2.241894691		0.0148	2.698413925
						0.0152	2.223701504		0.0152	2.688347768
						0.0156	2.203098145		0.0156	2.676170048
						0.016	2.178783861		0.016	2.662737865
						0.0164	2.150281577		0.0164	2.64818972
						0.0168	2.118458455		0.0168	2.632571145
						0.017200001	2.084174087		0.017200001	2.615901472
						0.0176	2.048102243		0.0176	2.598221069
						0.018000001	2.01067756		0.018000001	2.579578898
						0.0184	1.972415609		0.0184	2.55997881
						0.018799999	1.93378537		0.018799999	2.53955348
						0.0192	1.895178863		0.0192	2.518275263
						0.019599999	1.856875084		0.019599999	2.49628833
						0.02	1.818998724		0.02	2.473533116
						0.0204	1.78162733		0.0204	2.450078873
						0.0208	1.744776163		0.0208	2.425943601
						0.0212	1.708414464		0.0212	2.401129978
						0.021600001	1.67251385		0.021600001	2.375640555
						0.022	1.63702916		0.022	2.349474684
						0.022400001	1.601900857		0.022400001	2.322635916
						0.0228	1.567022084		0.0228	2.295131788
						0.023199999	1.532261255		0.023199999	2.266979205
						0.0236	1.497477414		0.0236	2.238208493
						0.023999999	1.462531257		0.023999999	2.208863734
						0.0244	1.427309945		0.0244	2.179004345
						0.0248	1.391816411		0.0248	2.148703192
						0.0252	1.356123398		0.0252	2.118039384
						0.025600001	1.320304151		0.025600001	2.087091657
						0.025999999	1.284495592		0.025999999	2.055938157
						0.0264	1.24893778		0.0264	2.024660308
						0.026800001	1.213862745		0.026800001	1.993338752
						0.027200001	1.179429469		0.027200001	1.962045784
						0.027599999	1.145742802		0.027599999	1.930845244
						0.028	1.112867363		0.028	1.899797393
						0.028400001	1.080844796		0.028400001	1.86896476
						0.028799999	1.049703583		0.028799999	1.838406593
						0.0292	1.019472828		0.0292	1.808173648
						0.0296	0.990100321		0.0296	1.778310238
						0.030000001	0.961624665		0.030000001	1.748853536
						0.030399999	0.933974282		0.030399999	1.719832569
						0.0308	0.907109058		0.0308	1.691272146
						0.031200001	0.881019466		0.031200001	1.663186353
						0.031600001	0.855657235		0.031600001	1.63558544
						0.031999999	0.830998753		0.031999999	1.608475699
						0.0324	0.807032033		0.0324	1.581859268
						0.032800001	0.783760676		0.032800001	1.555734282
						0.033199999	0.761198622		0.033199999	1.53009661
						0.0336	0.739354005		0.0336	1.504939652
						0.034	0.718207037		0.034	1.480255898
						0.034400001	0.697743797		0.034400001	1.456036537
						0.034799999	0.677942806		0.034799999	1.432272546
						0.0352	0.658781454		0.0352	1.408955031
						0.035600001	0.64023601		0.035600001	1.386075259
						0.036000001	0.622283833		0.036000001	1.363624149
						0.036399999	0.604903503		0.036399999	1.341593845
						0.0368	0.588073603		0.0368	1.319977084
						0.037200001	0.571774901		0.037200001	1.298766495
						0.037599999	0.5559881		0.037599999	1.277954636
						0.038	0.54070374		0.038	1.257534604
						0.0384	0.525899549		0.0384	1.237499869
						0.038800001	0.511560582		0.038800001	1.217844363
						0.039199999	0.497670445		0.039199999	1.198560722
						0.0396	0.484211956		0.0396	1.179642912
						0.040000001	0.471168692		0.040000001	1.161083943

## Sheet: FIG_12a
Force - displacement diagrams for elastic material
MANDIBLE
Mesh 1	Seed 4		Mesh 2	Seed 2		Mesh 3	Seed 1		Mesh 4	Seed 0.5
U3	sumRF3		U3	sumRF3		U3	sumRF3		U3	sumRF3
0	0		0	0		0	0		0	0
-0.795412	189.204		-0.901117	189.829		-0.978245	190.672		-1.00802	191.297

## Sheet: FIG_12b
Force - displacement diagrams for elastic material
FEMUR
Mesh 1	Seed 4		Mesh 2	Seed 2		Mesh 3	Seed 1,5		Mesh 4	Seed 1
U3	sumRF3		U3	sumRF3		U3	sumRF3		U3	sumRF3
0	0		0	0		0	0		0	0
0.286229	-2985.34		0.302023	-2982.55		0.306394	-2982.6		0.310084	-2982.62

## Sheet: FIG_13a
Force - displacement diagrams for complete material.
MANDIBLE
	Mesh 1	Seed 4			Mesh 2	Seed 2			Mesh 3	Seed 1			Mesh 4	Seed 0.5
t	U3	sumRF3		t	U3	sumRF3		t	U3	sumRF3		t	U3	sumRF3
0	0	0		0	0	0		0	0	0		0	0	0
0.1	-0.212108	50.4543		0.1	-0.240296	50.6211		0.1	-0.260863	50.846		0.1	-0.268808	51.0124
0.2	-0.424216	100.909		0.2	-0.480592	101.242		0.2	-0.521771	101.692		0.2	-0.538257	102.025
0.3	-0.636351	151.363		0.3	-0.721866	151.863		0.3	-0.785421	152.538		0.3	-0.810676	153.037
0.4	-0.85095	201.817		0.4	-0.971207	202.485		0.4	-1.0602	203.384		0.4	-1.09492	204.049
0.5	-1.07857	252.272		0.5	-1.23841	253.106		0.5	-1.35547	254.23		0.5	-1.40158	255.062
0.6	-1.32822	302.726		0.6	-1.53066	303.727		0.6	-1.68226	305.075		0.6	-1.74192	306.075
0.7	-1.60177	353.18		0.7	-1.85567	354.348		0.7	-2.04964	355.922		0.7	-2.12818	357.087
0.8	-1.90431	403.634		0.8	-2.22238	404.969		0.8	-2.46963	406.768		0.8	-2.57468	408.1
0.9	-2.24167	454.089		0.9	-2.63993	455.59		0.9	-2.95763	457.613		0.9	-3.0996	459.112
1	-2.61849	504.543		1	-3.1226	506.211		1	-3.53888	508.46		1	-3.73323	510.124

## Sheet: FIG_13b
Force - displacement diagrams for complete material.
FEMUR
	Mesh 1	Seed 4			Mesh 2	Seed 2			Mesh 3	Seed 1			Mesh 4	Seed 0.5
t	U3	sumRF3		t	U3	sumRF3		t	U3	sumRF3		t	U3	sumRF3
0	0	0		0	0	0		0	0	0		0	0	0
0.1	0.0572445	-597.067		0.1	0.0604032	-596.51		0.1	0.0612775	-596.52		0.1	0.0620154	-596.524
0.2	0.114489	-1194.13		0.2	0.120806	-1193.02		0.2	0.122555	-1193.04		0.2	0.124031	-1193.05
0.3	0.171733	-1791.2		0.3	0.18121	-1789.53		0.3	0.183832	-1789.56		0.3	0.186046	-1789.57
0.4	0.228978	-2388.27		0.4	0.241617	-2386.04		0.4	0.245115	-2386.08		0.4	0.248067	-2386.1
0.5	0.286398	-2985.34		0.5	0.302285	-2982.55		0.5	0.306581	-2982.59		0.5	0.310286	-2982.62
0.6	0.344841	-3582.4		0.6	0.364069	-3579.06		0.6	0.369005	-3579.12		0.6	0.373518	-3579.15
0.7	0.406146	-4179.47		0.7	0.42853	-4175.56		0.7	0.433849	-4175.63		0.7	0.439189	-4175.67
0.8	0.471596	-4776.54		0.8	0.497105	-4772.08		0.8	0.502856	-4772.15		0.8	0.509381	-4772.2
0.9	0.541666	-5373.6		0.9	0.571032	-5368.59		0.9	0.577415	-5368.67		0.9	0.585295	-5368.72
1	0.617078	-5970.67		1	0.65109	-5965.09		1	0.657957	-5965.19		1	0.667842	-5965.24

## Sheet: FIG_14a
Normalized stress relaxation for cortical and trabecular bone tissue, in threaded (thr.) and unthreaded (unthr.) regions, obtained from simulation.
EXPERIMENTAL DATA - RELAXATION CURVES
TIME 10^3
time	Inceloglu -1	Inceloglu -2	Inceloglu -3		t	Quaglini - 1	Quaglini - 2	Quaglini - 3	Quaglini - 4	Quaglini - 5		t	Pawlikowski		shift time	Trabec. (thr.)		shift time	Trabec (unthr.)		shift time	Cortical (thr.)		shift time	Cortical (unthr.)
0	1	1	1		0	0.9762	0.95258	0.8977	0.95064	0.91393		0	1		0	1		0	1		0	1		0	1
20.22	0.940028543	0.879974746	0.845146667		19.81	0.75951	0.71608	0.69591	0.59536	0.51335		27.96	0.973617504		31.719	0.834952148		31.719	0.904951447		31.719	0.925682562		31.719	0.971924855
41.99	0.9167715	0.833942141	0.749013333		40.464	0.71043	0.66033	0.64835	0.52818	0.43336		55.3	0.946417851		74.434	0.563047864		74.434	0.819577805		74.434	0.693895365		74.434	0.734870358
80.87	0.895893018	0.784561095	0.687693333		71.754	0.66955	0.62262	0.6147	0.47599	0.37596		87.49	0.923554132		138.506	0.436706989		138.506	0.754620808		138.506	0.549999871		138.506	0.617745205
101.09	0.886949627	0.769803152	0.653306667		90	0.65257	0.60689	0.59916	0.45434	0.35385		123.59	0.905893536		234.614	0.360513088		234.614	0.704815972		234.614	0.457499287		234.614	0.542135401
197.51	0.862159734	0.714131097	0.57044		129.234	0.63095	0.58408	0.57527	0.42563	0.3215		163.44	0.890534321		378.777	0.305703917		378.777	0.667792807		378.777	0.397964756		378.777	0.513804329
298.6	0.843966383	0.675065954	0.516626667		170.798	0.61072	0.56455	0.55115	0.40147	0.29043		201.78	0.877593223		595.021	0.261761171		595.021	0.639811532		595.021	0.362426137		595.021	0.503092572
396.58	0.835424705	0.644693229	0.477		194.915	0.60375	0.55272	0.54697	0.38904	0.27635		242.14	0.865219131		919.39	0.225092792		919.39	0.618023962		919.39	0.342955541		919.39	0.497395024
493	0.827781595	0.627443685	0.45456		251.538	0.58789	0.53361	0.53256	0.36743	0.25076		279.91	0.854579414		1000	0.215143077		1000	0.612029844		1000	0.338284115		1000	0.496341682
595.65	0.816797928	0.607770186	0.42456		300.141	0.57651	0.51708	0.51296	0.34724	0.23173		320.36	0.844206524
693.62	0.816375073	0.601952693	0.413786667		400	0.567136347	0.516055305	0.512353236	0.343632627	0.232364077		359.9	0.835401241
793.16	0.810920239	0.576743557	0.39116		500	0.555488216	0.504217141	0.501158837	0.330251205	0.219462349		401.98	0.828096858
889.58	0.805475977	0.565469345	0.377306667		600	0.546148813	0.494746529	0.492194152	0.31970553	0.209454466		442.07	0.82332733
1000	0.80474118	0.570921338	0.376384848		700	0.538375072	0.486878155	0.484739842	0.311052445	0.20134982		484.93	0.819575078
					800	0.531730646	0.480163482	0.478373941	0.30374634	0.194583185		526.45	0.815922887
					900	0.525937947	0.474317627	0.472828248	0.297444474	0.188803596		566.68	0.812137282
					1000	0.520809695	0.469148666	0.467921955	0.291918132	0.183779195		607.84	0.807884731
												650.75	0.802948436
												691.26	0.797928757
												732.59	0.792792342
												774.35	0.787972784
												814.8	0.784003736
												857.2	0.780118071
												898.52	0.775998933
												939.67	0.771146021
												980.95	0.765609366
												1000	0.755320977

## Sheet: FIG_14b
Normalized stress relaxation for cortical and trabecular bone tissue, in threaded (thr.) and unthreaded (unthr.) regions, obtained from simulation.
TIME 10^4
time	Inceloglu -1	Inceloglu - 2	Inceloglu - 3	Quaglini - 1	Quaglini - 2	Quaglini -3	Quaglini - 4	Quaglini - 5	Pawlikowski		shift time	Trabec. (thr.)		shift time	Trabec (unthr.)		shift time	Cortical (thr.)		shift time	Cortical (unthr.)
0	1	1	1	1	1	1	1	1	1		0	1		0	1		0	1		0	1
100	0.880070395	0.756077544	0.644230041	0.660475862	0.624696906	0.653325939	0.462854111	0.362169375	0.941649994		3.17E+01	8.35E-01		3.17E+01	9.05E-01		31.719	0.925682562		31.719	0.971924855
200	0.857442226	0.694770378	0.547660975	0.619185742	0.581103878	0.609806971	0.409157922	0.303233829	0.881872487		7.44E+01	5.63E-01		7.44E+01	8.20E-01		74.434	0.693895365		74.434	0.734870358
300	0.844476274	0.661239089	0.498029274	0.596239764	0.557027756	0.585706523	0.38068378	0.273310999	0.848679846		1.39E+02	4.37E-01		1.39E+02	7.55E-01		138.506	0.549999871		138.506	0.617745205
400	0.835395866	0.638434353	0.465567459	0.580476903	0.540552888	0.569186864	0.361691084	0.253888819	0.825889756		2.35E+02	3.61E-01		2.35E+02	7.05E-01		234.614	0.457499287		234.614	0.542135401
500	0.828419849	0.621288656	0.441852477	0.568537829	0.528110295	0.556694769	0.347614221	0.239779445	0.808634695		3.79E+02	3.06E-01		3.79E+02	6.68E-01		378.777	0.397964756		378.777	0.513804329
1000	0.807119707	0.570910957	0.375619488	0.53299528	0.49125734	0.519612541	0.307287132	0.200760318	0.757301221		5.95E+02	2.62E-01		5.95E+02	6.40E-01		595.021	0.362426137		595.021	0.503092572
1500	0.794914715	0.543357422	0.341579023	0.513243375	0.470903714	0.499076705	0.285902388	0.180949478	0.728797295		9.19E+02	2.25E-01		9.19E+02	6.18E-01		919.39	0.342955541		919.39	0.497395024
2000	0.786367229	0.524618175	0.319314719	0.499674699	0.456976084	0.485000412	0.271638431	0.168090745	0.70922648		1.00E+03	2.15E-01		1.00E+03	6.12E-01		1000	0.338284115		1000	0.496341682
2500	0.779800627	0.510529108	0.30304953	0.489397541	0.446457284	0.47435598	0.261066379	0.15874943	0.69440883		1.41E+03	1.95E-01		1.41E+03	6.00E-01		1405.94	0.332869835		1405.94	0.495074171
3000	0.774476049	0.499298841	0.290376867	0.481157599	0.438042788	0.465832498	0.252734553	0.151503707	0.682532031		1.91E+03	1.75E-01		1.91E+03	5.89E-01		1905.94	0.328830528		1905.94	0.494359998
3500	0.770002557	0.489996735	0.280076622	0.474299159	0.431052281	0.458745594	0.245897891	0.145636162	0.672648961		2.41E+03	1.62E-01		2.41E+03	5.81E-01		2405.94	0.327211012		2405.94	0.494126663
4000	0.766148334	0.482079082	0.271449947	0.468437178	0.425087065	0.452693846	0.240125372	0.140737466	0.664203604		2.91E+03	1.52E-01		2.91E+03	5.75E-01		2905.94	0.326549671		2905.94	0.494049163
4500	0.762764684	0.475201479	0.264061503	0.463326711	0.419893931	0.447422127	0.235146235	0.136553463	0.65684233		3.41E+03	1.45E-01		3.41E+03	5.71E-01		3405.94	0.326276932		3405.94	0.494025829
5000	0.759750571	0.469132438	0.257622884	0.458802504	0.415302296	0.442758455	0.230779795	0.132916256	0.650326603		3.91E+03	1.39E-01		3.91E+03	5.68E-01		3905.94	0.32615748		3905.94	0.494019162
5500	0.757034236	0.463709122	0.251933794	0.454747929	0.411191926	0.438581541	0.22689976	0.129709533	0.644488109		4.41E+03	1.35E-01		4.41E+03	5.65E-01		4405.94	0.326105188		4405.94	0.494019162
6000	0.754562897	0.458812786	0.246849833	0.451077688	0.407474986	0.434802734	0.223414553	0.126849624	0.639203763		4.91E+03	1.31E-01		4.91E+03	5.63E-01		4905.94	0.326081605		4905.94	0.494020829
6500	0.752296611	0.454354262	0.242263688	0.447727557	0.404085409	0.431355327	0.220255768	0.124274481	0.634380907		5.41E+03	1.28E-01		5.41E+03	5.62E-01		5405.94	0.326070327		5405.94	0.494023329
7000	0.750204427	0.450264949	0.238093579	0.444648008	0.400972295	0.428187899	0.21737102	0.121936901	0.629948086		5.91E+03	1.25E-01		5.91E+03	5.60E-01		5905.94	0.326064687		5905.94	0.494025829
7500	0.74826188	0.446490979	0.234275845	0.441800058	0.398095616	0.425260004	0.214719355	0.119800205	0.625849076		6.41E+03	1.22E-01		6.41E+03	5.59E-01		6405.94	0.326061611		6405.94	0.494027496
8000	0.746449302	0.442989305	0.230760028	0.439152493	0.395423348	0.422539267	0.212268177	0.117835365	0.622038856		6.91E+03	1.20E-01		6.91E+03	5.58E-01		6905.94	0.326059561		6905.94	0.494029996
8500	0.744750647	0.439725007	0.227505501	0.436679942	0.392929479	0.419999385	0.209991143	0.116019045	0.618480836		7.41E+03	1.19E-01		7.41E+03	5.57E-01		7405.94	0.326058535		7405.94	0.494030829
9000	0.743152652	0.436669378	0.2244791	0.434361511	0.390592604	0.417618704	0.207866675	0.114332222	0.615144887		7.91E+03	1.17E-01		7.91E+03	5.57E-01		7905.94	0.32605751		7905.94	0.494032496
9500	0.741644235	0.433798546	0.221653432	0.432179792	0.388394903	0.415379195	0.205876885	0.112759202	0.612005912		8.41E+03	1.16E-01		8.41E+03	5.56E-01		8405.94	0.326056997		8405.94	0.494033329
10000	0.740216038	0.43109245	0.21900562	0.430120137	0.386321386	0.413265686	0.20400679	0.111286895	0.609042789		8.91E+03	1.15E-01		8.91E+03	5.55E-01		8905.94	0.326056485		8905.94	0.494034162
											9.41E+03	1.14E-01		9.41E+03	5.55E-01		9405.94	0.326055972		9405.94	0.494034996
											9.91E+03	1.13E-01		9.91E+03	5.54E-01		9905.9	0.326055972		9905.9	0.494035829
											1.00E+04	1.12E-01		1.00E+04	5.54E-01		10000	0.326055459		10000	0.494035829
